# Supplementary material for: Tolerogenic Lipid Nanoparticles for Delivering Self-Antigen mRNA for the Treatment of Experimental Autoimmune Encephalomyelitis
Source: Pharmaceuticals (Basel). 2023 Sep 7;16(9):1270. doi: 10.3390/ph16091270 (PMC10537621; doi:10.3390/ph16091270)
Supplement: Supplementary file 1 [file pharmaceuticals-16-01270-s001.zip]

Archive with 1 entries (1 files):
- pharmaceuticals-2574646-supplementary.pdf
